# Supplementary material for: Computational identification of clonal cells in single-cell CRISPR screens
Source: BMC Genomics. 2022 Feb 15;23:135. doi: 10.1186/s12864-022-08359-1 (PMC8845350; doi:10.1186/s12864-022-08359-1)
Supplement: Supplementary file 2 — Additional file 2. [file 12864_2022_8359_MOESM2_ESM.xlsx]

## Sheet: scRNA-seq
Library Name	Library Type	Cell	Reads	# of cells	Mean reads per cell	Mean genes per cell	Valid barcode	Valid UMI	medium UMI per cell		Mapping:	Genome (confidently)	Intergenic region	Intronic region	Exonic region	Transctriptome	fraction reads in cell
YW49	10x	MDA-MB-231	383572290	13981	27435	3528	0.955	0.999	11516			0.881	0.034	0.19	0.656	0.597	0.927
YW50	10x	MDA-MB-231	355445090	14035	25326	3423	0.959	0.999	10826			0.89	0.03	0.183	0.677	0.622	0.942
YW51	10x	MDA-MB-231	370807534	12034	30813	3758	0.958	0.999	13131			0.885	0.028	0.18	0.677	0.621	0.939
YW52	10x	MDA-MB-231	383737437	11398	33667	3971	0.963	1	14325			0.896	0.031	0.186	0.679	0.624	0.937
YW53	10x	MDA-MB-231	389827955	14358	27151	3650	0.964	0.999	11841			0.89	0.03	0.184	0.676	0.623	0.934
YW54	10x	MDA-MB-231	375770539	11412	32928	3997	0.965	0.999	14332			0.902	0.029	0.186	0.687	0.633	0.921

## Sheet: Other Libraries
Library Name	Library Type	Cell	Total reads	Corresponding 10x library
YW55	HTO	MDA-MB-231	26587844	YW49
YW56	HTO	MDA-MB-231	42843502	YW50
YW57	HTO	MDA-MB-231	36427161	YW51
YW58	HTO	MDA-MB-231	33755104	YW52
YW59	HTO	MDA-MB-231	8102164	YW53
YW60	HTO	MDA-MB-231	5425136	YW54
YW61	sgRNA amplicon	MDA-MB-231	30257570	YW49
YW62	sgRNA amplicon	MDA-MB-231	20683044	YW50
YW63	sgRNA amplicon	MDA-MB-231	30199727	YW51
YW64	sgRNA amplicon	MDA-MB-231	24639267	YW52
YW65	sgRNA amplicon	MDA-MB-231	39315891	YW53
YW66	sgRNA amplicon	MDA-MB-231	52171540	YW54

## Sheet: Combined data
	MDA-MB-231
sgRNAs per cell before removing outliers	34.26
sgRNAs per cell after removing outliers	30.88
# of Cells before HTO removal	77218
# of Cell after HTO removal	57543
# of Cells after remove sgRNA outliers	55039
Cells without any sgRNA	3076
